# Supplementary material for: Burden of Treatment among Elderly Patients with Cancer: A Scoping Review
Source: Healthcare (Basel). 2021 May 19;9(5):612. doi: 10.3390/healthcare9050612 (PMC8160635; doi:10.3390/healthcare9050612)
Supplement: Supplementary file 1 [file healthcare-09-00612-s001.zip]

Archive with 1 entries (1 files):
- healthcare-1171053-supplementary.pdf
